# Supplementary material for: Differential Capability of Clinically Employed Dermal Regeneration Scaffolds to Support Vascularization for Tissue Bioengineering
Source: Biomedicines. 2021 Oct 13;9(10):1458. doi: 10.3390/biomedicines9101458 (PMC8533449; doi:10.3390/biomedicines9101458)
Supplement: Supplementary file 1 [file biomedicines-09-01458-s001.zip]

Archive with 3 entries (3 files):
- Supplemental Material.pdf
- Video S1 Integra.avi
- Video S2 PELNAC.avi
